# Supplementary material for: Large-scale network integration in the human brain tracks temporal fluctuations in memory encoding performance
Source: eLife. 2018 Jun 18;7:e32696. doi: 10.7554/eLife.32696 (PMC6039182; doi:10.7554/eLife.32696)
Supplement: Figure 4—source data 1. — These data were used to generate the connectivity matrix of the high encoding state shown in Figure 4A. [file elife-32696-fig4-data1.zip]

Archive with 1 entries (1 files):
- Figure_4-source_data_1.mat
