# Supplementary material for: Large-scale network integration in the human brain tracks temporal fluctuations in memory encoding performance
Source: eLife. 2018 Jun 18;7:e32696. doi: 10.7554/eLife.32696 (PMC6039182; doi:10.7554/eLife.32696)
Supplement: Figure 5—source data 2. — These data were used to generate the scatter plot shown in Figure 5B. [file elife-32696-fig5-data2.zip]

Archive with 1 entries (1 files):
- Figure_5-source_data_2.mat
