# Supplementary material for: Large-scale network integration in the human brain tracks temporal fluctuations in memory encoding performance
Source: eLife. 2018 Jun 18;7:e32696. doi: 10.7554/eLife.32696 (PMC6039182; doi:10.7554/eLife.32696)
Supplement: Figure 7—source data 2. [file elife-32696-fig7-data2.zip › Figure7—source data 2.node]

 -40.5       -75.27         25.8            1            1 power
 -12.6       -39.64         0.93            1            1 power
-45.79       -60.69        20.85            1            1 power
 43.43       -72.21           28            1            1 power
 -6.84        -54.9        27.05            1            1 power
  5.91       -58.82        35.45            1            1 power
-11.29        -56.2         15.6            1            1 power
 -2.94       -48.79        12.87            1            1 power
  7.94       -48.37        30.57            1            1 power
 15.12       -63.09        25.98            1            1 power
  -2.2       -36.68        43.85            1            1 power
 10.77       -53.83        17.09            1            1 power
-26.44       -39.95        -8.26            1            1 power
 26.94       -37.34       -12.76            1            1 power
-33.93       -38.06        -15.6            1            1 power
-68.47       -22.66       -15.74            2            1 power
-44.45       -64.64        34.78            2            1 power
-39.05       -74.95        43.72            2            1 power
-10.09        39.09        52.29            2            1 power
 -16.4        28.52        53.05            2            1 power
-35.36        19.86         50.8            2            1 power
 12.73        54.87        38.19            2            1 power
-10.33        54.63        38.71            2            1 power
-19.78        45.07        39.48            2            1 power
 -2.06        37.85        36.34            2            1 power
-20.16        63.65        19.39            2            1 power
-57.75        -29.7        -3.94            2            1 power
 -68.3       -41.41        -5.14            2            1 power
 13.08        29.99        58.65            2            1 power
 28.46       -76.56       -31.64            2            1 power
-46.17        31.26       -13.03            2            1 power
 49.26        35.47        -12.2            2            1 power
  8.36        47.59       -15.18            3            1 power
  5.94        54.42        16.18            3            1 power
  6.11        63.98        21.96            3            1 power
 -7.04        50.82        -1.29            3            1 power
   8.8        54.23         3.45            3            1 power
 -3.06        44.41        -9.46            3            1 power
  7.51        42.49        -5.35            3            1 power
-11.06        44.62         7.61            3            1 power
  -2.5         41.7        16.05            3            1 power
 -7.55        48.08        23.18            3            1 power
 12.25        35.63         20.3            3            1 power
-43.58        11.99       -34.15            4            1 power
 45.64         16.2       -30.02            4            1 power
-55.72       -12.96       -10.24            4            1 power
 52.16        -2.43        -16.4            4            1 power
  51.9         6.81       -29.61            4            1 power
-52.89         2.55       -27.06            4            1 power
 -49.3       -42.15         0.83            4            1 power
 52.04       -59.37        35.52            5            1 power
 23.33        33.07        47.68            5            1 power
 22.11        39.21         38.9            5            1 power
 64.64        -11.8        -19.3            5            1 power
  64.8       -30.55         -8.7            5            1 power
 46.68       -50.08        28.76            5            1 power
